# Supplementary material for: Gene Expression in the Developing Seed of Wild and Domesticated Rice
Source: Int J Mol Sci. 2022 Nov 1;23(21):13351. doi: 10.3390/ijms232113351 (PMC9658725; doi:10.3390/ijms232113351)
Supplement: Supplementary file 1 [file ijms-23-13351-s001.zip]

Archive with 1 entries (1 files):
- ijms-1982228-supplementary.pdf
